# Supplementary material for: Divergent patterns of telomere shortening in tropical compared to temperate stonechats
Source: Ecol Evol. 2018 Dec 26;9(1):511–21. doi: 10.1002/ece3.4769 (PMC6342124; doi:10.1002/ece3.4769)
Supplement: Supplementary file 1 [file ECE3-9-511-s001.csv]

Sample	ringno	MeanTRF	weight	storage	continent	population	sex	nestID	age	season	species
kin16m	K83211	10.53	16	Ethanol	EastAfrica	Kinangop	male		adult	breeding	Saxicola torquata axillaris
kin24m	k85977	10.73	16.5	Ethanol	EastAfrica	Kinangop	male		adult	breeding	Saxicola torquata axillaris
Kin25M	k85978	10.36	16	Ethanol	EastAfrica	Kinangop	male		adult	breeding	Saxicola torquata axillaris
kin28m	k85981	11.16	16	Ethanol	EastAfrica	Kinangop	male		adult	breeding	Saxicola torquata axillaris
kin29m	Rk85330	11.19	15	Ethanol	EastAfrica	Kinangop	male		adult	breeding	Saxicola torquata axillaris
kin30m	RK83201	11.16	16	Ethanol	EastAfrica	Kinangop	male		adult	breeding	Saxicola torquata axillaris
KinB10	K83327	10.63	16.5	Ethanol	EastAfrica	Kinangop	male		adult	breeding	Saxicola torquata axillaris
kinb11	K83303	13.03	16.5	Ethanol	EastAfrica	Kinangop	male		adult	breeding	Saxicola torquata axillaris
kinb12m	K83328	10.4	15.5	Ethanol	EastAfrica	Kinangop	male		adult	breeding	Saxicola torquata axillaris
KinB1M	K83321	10.85	16.5	Ethanol	EastAfrica	Kinangop	male		adult	breeding	Saxicola torquata axillaris
KinB2	K83322	8.95	15.5	Ethanol	EastAfrica	Kinangop	male		adult	breeding	Saxicola torquata axillaris
kinb3m	K83223	10.13	16.5	Ethanol	EastAfrica	Kinangop	male		adult	breeding	Saxicola torquata axillaris
kinb6	K83213	10.58	15.5	Ethanol	EastAfrica	Kinangop	male		adult	breeding	Saxicola torquata axillaris
kinb7	K83202	9.22	15	Ethanol	EastAfrica	Kinangop	male		adult	breeding	Saxicola torquata axillaris
kinb8	K83325	10.76	16.5	Ethanol	EastAfrica	Kinangop	male		adult	breeding	Saxicola torquata axillaris
ol06m	k85940	11.32	16	Ethanol	EastAfrica	Kinangop	male		adult	breeding	Saxicola torquata axillaris
Ol12M	k85946	11.18	16.5	Ethanol	EastAfrica	Kinangop	male		adult	breeding	Saxicola torquata axillaris
Ol13M	k85947	10.4	15.5	Ethanol	EastAfrica	Kinangop	male		adult	breeding	Saxicola torquata axillaris
ol18m	k85952	11.32	17	Ethanol	EastAfrica	Kinangop	male		adult	breeding	Saxicola torquata axillaris
farmerB	k85961	13.73	11	Ethanol	EastAfrica	Kinangop	male	farmerB	nestling	breeding	Saxicola torquata axillaris
Kin12c	K86011	12.15	19	Ethanol	EastAfrica	Kinangop	male	kamiti2	nestling	breeding	Saxicola torquata axillaris
Kin14c	K86014	12.73	19	Ethanol	EastAfrica	Kinangop	male	ndach1	nestling	breeding	Saxicola torquata axillaris
Kin17c	K86019	13.09	17.5	Ethanol	EastAfrica	Kinangop	male	thf	nestling	breeding	Saxicola torquata axillaris
Kin18c	K86020	13.01	17	Ethanol	EastAfrica	Kinangop	male	cabage	nestling	breeding	Saxicola torquata axillaris
Kin20c	K86027	10.71	15	Ethanol	EastAfrica	Kinangop	male	vision1	nestling	breeding	Saxicola torquata axillaris
Kin24c	K86034	11.86	18	Ethanol	EastAfrica	Kinangop	male	thakayo1	nestling	breeding	Saxicola torquata axillaris
Kin26c	K86036	10.43	16	Ethanol	EastAfrica	Kinangop	male	thakayo3	nestling	breeding	Saxicola torquata axillaris
Kin2C	K85992	12.22	15.5	Ethanol	EastAfrica	Kinangop	male	karwega2	nestling	breeding	Saxicola torquata axillaris
Kin3c	K85993	12.06	16	Ethanol	EastAfrica	Kinangop	male	karwega3	nestling	breeding	Saxicola torquata axillaris
Kin6c	K86002	12.83	19	Ethanol	EastAfrica	Kinangop	male	betie2	nestling	breeding	Saxicola torquata axillaris
Kin7c	K86003	13.42	19	Ethanol	EastAfrica	Kinangop	male	betie3	nestling	breeding	Saxicola torquata axillaris
Kin8c	K86006	10.83	16.5	Ethanol	EastAfrica	Kinangop	male	mca1	nestling	breeding	Saxicola torquata axillaris
Kinc31	K86044	13.8	18	Ethanol	EastAfrica	Kinangop	male	ebeneza1	nestling	breeding	Saxicola torquata axillaris
shalomA	k85972	14.05	18	Ethanol	EastAfrica	Kinangop	male	shalomA	nestling	breeding	Saxicola torquata axillaris
Kin11M	Rk83332	9.65	15.5	Ethanol	EastAfrica	Kinangop	male		yearling	breeding	Saxicola torquata axillaris
Kin6M	Rk83331	11.81	15.5	Ethanol	EastAfrica	Kinangop	male		yearling	breeding	Saxicola torquata axillaris
KinB13	K83329	9.79	16.5	Ethanol	EastAfrica	Kinangop	male		yearling	breeding	Saxicola torquata axillaris
kinb15	K83330	11.42	16.5	Ethanol	EastAfrica	Kinangop	male		yearling	breeding	Saxicola torquata axillaris
ol1m	k85935	10.76	17.5	Ethanol	EastAfrica	Kinangop	male		yearling	breeding	Saxicola torquata axillaris
me08	K83375	13.75	17	Ethanol	EastAfrica	Meru	male		juvenile	nonbreeding	Saxicola torquata axillaris
me09	K83376	14.56	15.5	Ethanol	EastAfrica	Meru	male		juvenile	nonbreeding	Saxicola torquata axillaris
me10	K83377	14.69	15.5	Ethanol	EastAfrica	Meru	male		juvenile	nonbreeding	Saxicola torquata axillaris
BMon2	K83112	10.42	14.5	Ethanol	EastAfrica	Monduli	male		yearling	breeding	Saxicola torquata axillaris
Mon1	K83443	10.75	15	Ethanol	EastAfrica	Monduli	male		yearling	breeding	Saxicola torquata axillaris
Mon10	K83452	11.1	15.5	Ethanol	EastAfrica	Monduli	male		yearling	breeding	Saxicola torquata axillaris
Mon11	K83453	9.55	15	Ethanol	EastAfrica	Monduli	male		yearling	breeding	Saxicola torquata axillaris
Mon15	K83457	10.28	15.5	Ethanol	EastAfrica	Monduli	male		yearling	breeding	Saxicola torquata axillaris
Mon5	K83447	11.09	14.5	Ethanol	EastAfrica	Monduli	male		yearling	breeding	Saxicola torquata axillaris
Mon9	K83451	11.28	16.5	Ethanol	EastAfrica	Monduli	male		yearling	breeding	Saxicola torquata axillaris
tai15m	K83356	14.97	17.5	Ethanol	EastAfrica	Taita	male		juvenile	nonbreeding	Saxicola torquata axillaris
tai18m	K83359	12.61	14	Ethanol	EastAfrica	Taita	male		juvenile	nonbreeding	Saxicola torquata axillaris
Tai3	K83344	14.21	17.5	Ethanol	EastAfrica	Taita	male		juvenile	nonbreeding	Saxicola torquata axillaris
Tai4 mean	K83345	11.5	17.5	Ethanol	EastAfrica	Taita	male		juvenile	nonbreeding	Saxicola torquata axillaris
IR3	T604404	10.94	15.5	Ethanol	Europe	Ireland	male		adult	breeding	Saxicola torquata rubicola
13IRN	T604437	12.63	NA	Ethanol	Europe	Ireland	male	3	nestling	breeding	Saxicola torquata rubicola
18IRN	T604441	12.26	NA	Ethanol	Europe	Ireland	male	4	nestling	breeding	Saxicola torquata rubicola
19IRN	T604442	12.26	NA	Ethanol	Europe	Ireland	male	4	nestling	breeding	Saxicola torquata rubicola
26IRN	T604449	12.84	NA	Ethanol	Europe	Ireland	male	5	nestling	breeding	Saxicola torquata rubicola
27IRN	T604450	11.76	NA	Ethanol	Europe	Ireland	male	6	nestling	breeding	Saxicola torquata rubicola
28IRN	T604451	12.66	NA	Ethanol	Europe	Ireland	male	6	nestling	breeding	Saxicola torquata rubicola
29IRN	T604452	12.99	NA	Ethanol	Europe	Ireland	male	6	nestling	breeding	Saxicola torquata rubicola
30IRN	T604453	13.51	NA	Ethanol	Europe	Ireland	male	6	nestling	breeding	Saxicola torquata rubicola
7IRN	T604431	13.33	NA	Ethanol	Europe	Ireland	male	2	nestling	breeding	Saxicola torquata rubicola
9IRN	T604433	13.36	NA	Ethanol	Europe	Ireland	male	2	nestling	breeding	Saxicola torquata rubicola
IR10	T604411	11.32	15.8	Ethanol	Europe	Ireland	male		yearling	breeding	Saxicola torquata rubicola
IR11	T604413	11.04	14.5	Ethanol	Europe	Ireland	male		yearling	breeding	Saxicola torquata rubicola
IR12	T604414	10.46	14.5	Ethanol	Europe	Ireland	male		yearling	breeding	Saxicola torquata rubicola
IR13	T604417	10.8	15.5	Ethanol	Europe	Ireland	male		yearling	breeding	Saxicola torquata rubicola
IR14	T604418	11.49	15	Ethanol	Europe	Ireland	male		yearling	breeding	Saxicola torquata rubicola
IR16	T604422	12.76	15.5	Ethanol	Europe	Ireland	male		yearling	breeding	Saxicola torquata rubicola
IR17	T604425	12.76	15.3	Ethanol	Europe	Ireland	male		yearling	breeding	Saxicola torquata rubicola
IR18	T604426	12.55	16	Ethanol	Europe	Ireland	male		yearling	breeding	Saxicola torquata rubicola
IR4	T604406	10.49	15.5	Ethanol	Europe	Ireland	male		yearling	breeding	Saxicola torquata rubicola
IR6	T604407	11.81	14.8	Ethanol	Europe	Ireland	male		yearling	breeding	Saxicola torquata rubicola
IR7	T604408	11.73	16	Ethanol	Europe	Ireland	male		yearling	breeding	Saxicola torquata rubicola
IR8	T604409	11.13	16.8	Ethanol	Europe	Ireland	male		yearling	breeding	Saxicola torquata rubicola
IR9	T604410	10.33	15.5	Ethanol	Europe	Ireland	male		yearling	breeding	Saxicola torquata rubicola
1121q	90198316	9.85	16.5	Queens	Europe	NRW	male		adult	nonbreeding	Saxicola torquata rubicola
818q	90198165	10.34	14.9	Queens	Europe	NRW	male		adult	breeding	Saxicola torquata rubicola
827q	U174323	10.05	14.7	Queens	Europe	NRW	male		adult	breeding	Saxicola torquata rubicola
828q	90094150	10.78	14.4	Queens	Europe	NRW	male		adult	breeding	Saxicola torquata rubicola
829q	U144851	10.85	13.7	Queens	Europe	NRW	male		adult	breeding	Saxicola torquata rubicola
831q	90094211	9.69	15.1	Queens	Europe	NRW	male		adult	breeding	Saxicola torquata rubicola
1088q	90198683	9.65	15.3	Queens	Europe	NRW	male		juvenile	nonbreeding	Saxicola torquata rubicola
1089q	90198684	10.68	15	Queens	Europe	NRW	male		juvenile	nonbreeding	Saxicola torquata rubicola
1090q	90198685	10.77	14	Queens	Europe	NRW	male		juvenile	nonbreeding	Saxicola torquata rubicola
1102q	90198697	7.29	14.3	Queens	Europe	NRW	male		juvenile	nonbreeding	Saxicola torquata rubicola
1105q	90198700	11.33	16.4	Queens	Europe	NRW	male		juvenile	nonbreeding	Saxicola torquata rubicola
1107q	90198302	6.88	14.9	Queens	Europe	NRW	male		juvenile	nonbreeding	Saxicola torquata rubicola
1109q	90198304	8.29	14.5	Queens	Europe	NRW	male		juvenile	nonbreeding	Saxicola torquata rubicola
1110q	90198305	10.51	16.6	Queens	Europe	NRW	male		juvenile	nonbreeding	Saxicola torquata rubicola
1112q	90198307	7.79	12.8	Queens	Europe	NRW	male		juvenile	nonbreeding	Saxicola torquata rubicola
1114q	90198309	11.33	14.5	Queens	Europe	NRW	male		juvenile	nonbreeding	Saxicola torquata rubicola
1117q	90198312	9.35	13.3	Queens	Europe	NRW	male		juvenile	nonbreeding	Saxicola torquata rubicola
1122q	90198317	8.05	15.3	Queens	Europe	NRW	male		juvenile	nonbreeding	Saxicola torquata rubicola
A11	PH8901	9.68	14.5	Ethanol	Europe	SouthSpain	male		adult	breeding	Saxicola torquata rubicola
A16	PH8907	8.93	14	Ethanol	Europe	SouthSpain	male		adult	breeding	Saxicola torquata rubicola
A18	PH8910	10.59	14.3	Ethanol	Europe	SouthSpain	male		adult	breeding	Saxicola torquata rubicola
A19	PH8911	11.28	15.4	Ethanol	Europe	SouthSpain	male		adult	breeding	Saxicola torquata rubicola
A2	PG4788	10.41	14.5	Ethanol	Europe	SouthSpain	male		adult	breeding	Saxicola torquata rubicola
A20	PH8912	10.9	13.7	Ethanol	Europe	SouthSpain	male		adult	breeding	Saxicola torquata rubicola
A4	PG4790	9.58	14.8	Ethanol	Europe	SouthSpain	male		adult	breeding	Saxicola torquata rubicola
A1	PG4786	11.38	14	Ethanol	Europe	SouthSpain	male		yearling	breeding	Saxicola torquata rubicola
A10	PG4798	11.11	14.2	Ethanol	Europe	SouthSpain	male		yearling	breeding	Saxicola torquata rubicola
A12	PH8903	10.98	15	Ethanol	Europe	SouthSpain	male		yearling	breeding	Saxicola torquata rubicola
A13	PH8904	9.91	15.3	Ethanol	Europe	SouthSpain	male		yearling	breeding	Saxicola torquata rubicola
A14	PH8905	10.71	13.7	Ethanol	Europe	SouthSpain	male		yearling	breeding	Saxicola torquata rubicola
A15	PH8906	10.65	14	Ethanol	Europe	SouthSpain	male		yearling	breeding	Saxicola torquata rubicola
A17	PH8908	11.36	14.2	Ethanol	Europe	SouthSpain	male		yearling	breeding	Saxicola torquata rubicola
A21	PH8915	10.8	13.5	Ethanol	Europe	SouthSpain	male		yearling	breeding	Saxicola torquata rubicola
A22	PH8916	10.59	15.2	Ethanol	Europe	SouthSpain	male		yearling	breeding	Saxicola torquata rubicola
A5	PG4791	11.13	13.7	Ethanol	Europe	SouthSpain	male		yearling	breeding	Saxicola torquata rubicola
A6	PG4792	11.23	14	Ethanol	Europe	SouthSpain	male		yearling	breeding	Saxicola torquata rubicola
A7	PG4794	9.66	14.4	Ethanol	Europe	SouthSpain	male		yearling	breeding	Saxicola torquata rubicola
A8	PG4795	10.86	13.5	Ethanol	Europe	SouthSpain	male		yearling	breeding	Saxicola torquata rubicola
A9	PG4796	12.08	12.6	Ethanol	Europe	SouthSpain	male		yearling	breeding	Saxicola torquata rubicola
